# Supplementary material for: DNA Methylation Age Drift Is Associated with Poor Outcomes and De-Differentiation in Papillary and Follicular Thyroid Carcinomas
Source: Cancers (Basel). 2021 Sep 27;13(19):4827. doi: 10.3390/cancers13194827 (PMC8508076; doi:10.3390/cancers13194827)
Supplement: Supplementary file 1 [file cancers-13-04827-s001.zip]

Archive with 1 entries (1 files):
- cancers-1346551-supplementary.pdf
